# Supplementary material for: Structural and Optoelectronic Properties of Two-Dimensional Ruddlesden–Popper Hybrid Perovskite CsSnBr3
Source: Nanomaterials (Basel). 2021 Aug 20;11(8):2119. doi: 10.3390/nano11082119 (PMC8398644; doi:10.3390/nano11082119)
Supplement: Supplementary file 1 [file nanomaterials-11-02119-s001.zip]

Archive with 1 entries (1 files):
- nanomaterials-1333765-supplementary.pdf
